# Supplementary material for: Risk factors for biochemical recurrence after robotic assisted radical prostatectomy: a single surgeon experience
Source: BMC Urol. 2015 Apr 8;15:27. doi: 10.1186/s12894-015-0024-7 (PMC4391671; doi:10.1186/s12894-015-0024-7)
Supplement: Additional file 1: Table S1. — The margin location in the patients with positive surgical margins (n=119). [file 12894_2015_24_MOESM1_ESM.xlsx]

## Sheet: Sheet1
Supplemental table 1.
margin location	n	%
Unifocal	102	0.857143
apex	13	0.109244
bladder neck / base	17	0.142857
posterolateral	65	0.546218
anterior	4	0.0336134
anterolateral	1	0.00840336
unknown (unifocal)	2	0.0168067
Multifocal	17	0.142857
apex + bladder neck	1	0.00840336
apex + posterolateral	7	0.0588235
apex + anterior	1	0.00840336
bladder neck + posterolateral	4	0.0336134
bladder neck + anterior	1	0.00840336
posterolateral + anterior	1	0.00840336
apex + bladder neck + posterolateral	1	0.00840336
unknown (multifocal)	1	0.00840336
