# Supplementary material for: Risk factors for biochemical recurrence after robotic assisted radical prostatectomy: a single surgeon experience
Source: BMC Urol. 2015 Apr 8;15:27. doi: 10.1186/s12894-015-0024-7 (PMC4391671; doi:10.1186/s12894-015-0024-7)
Supplement: Additional file 2: Table S2. — The positive surgical margin rate for each pathological stage over time. [file 12894_2015_24_MOESM2_ESM.xlsx]

## Sheet: Sheet1
Supplemental table 2.
PSM	Overall	%	2005-2007	%	2008-2010	%	2011-2013	%
pT2	67/337	0.198813	15/84	0.178571	37/161	0.229814	15/92	0.163043
pT3a	37/75	0.493333	2/9	0.222222	20/35	0.571429	15/31	0.483871
pT3b	12/24	0.5	4/8	0.5	3/5	0.6	5/11	0.454545
